# Supplementary material for: Coagulation disorders during treatment with cefazolin and rifampicin: rare but dangerous
Source: J Bone Jt Infect. 2021 Apr 1;6(5):131–4. doi: 10.5194/jbji-6-131-2021 (PMC8131959; doi:10.5194/jbji-6-131-2021)
Supplement: The supplement related to this article is available online at: https://doi.org/10.5194/jbji-6-131-2021-supplement. [file jbji-6-131-supplement.zip]

Archive with 3 entries (3 files):
- FigureS1.pdf
- jbji-6-131-2021-supplement-title-page.pdf
- FigureS2.pdf
